# Supplementary material for: Comparison οf Immune Responses Through Multiparametric T-Cell Cytokine Expression Profile Between Children with Convalescent COVID-19 or Multisystem Inflammatory Syndrome
Source: Children (Basel). 2024 Oct 23;11(11):1278. doi: 10.3390/children11111278 (PMC11592800; doi:10.3390/children11111278)
Supplement: Supplementary file 1 [file children-11-01278-s001.zip]

Archive with 1 entries (1 files):
- children-3259896-supplementary.pdf
